# Supplementary material for: Time series analysis of reported cases of hand, foot, and mouth disease from 2010 to 2013 in Wuhan, China
Source: BMC Infect Dis. 2015 Nov 3;15:495. doi: 10.1186/s12879-015-1233-0 (PMC4630926; doi:10.1186/s12879-015-1233-0)
Supplement: Additional file 1: — Meteorological parameters used for examining the relationship with the monthly EV-A71 and CVA16 data. (XLSX 10 kb) [file 12879_2015_1233_MOESM1_ESM.xlsx]

## Sheet: Sheet1
Additional file 1
Meteorological parameters used for examining the relationship with the monthly EV-A71 and CVA16 data.
Meteorological parameters	Mathematical calculation	Unit
Average temperature (T{A})	Monthly average of daily average tempertuare	°C
Maximum tempertuare (T{M})	Monthly average of daily maximum tempertuare	°C
Minimum temperature (T{m})	Monthly average of daily minimum tempertuare	°C
Relative humidity (RH)	Monthly average of daily relative humidity	%
Totoal rainfall (RF)	Sum of totoal rainfall measured durig a month	mm
Wind velocity (WV)	Monthly average of daily wind speed	m/s
